# Supplementary material for: Unexpected TBEV Seropositivity in Serbian Patients Who Recovered from Viral Meningitis and Encephalitis
Source: Pathogens. 2022 Mar 17;11(3):371. doi: 10.3390/pathogens11030371 (PMC8951648; doi:10.3390/pathogens11030371)
Supplement: Supplementary file 1 [file pathogens-11-00371-s001.zip › Supplementary Table S1.xlsx]

## Sheet: Sheet1
Patient code	Appearance	Colour	White blood cell count (x10 6)	Granulocytes (x10 6)	Lymphocytes (x10 6)	Monocytes (x10 6)	Glucose(2,7-3,5mmol/L)	Proteins	Bacterial presence	Anti-TBEV antibodies detected in serum
1	Clear	Colourless	14	N/A	N/A	N/A	3.6	1	neg	No
2	Clear	Colourless	17	N/A	26	147	3.4	0.66	neg	No
3	Clear	Colourless	108	N/A	N/A	106.92	4.1	0.59	neg	No
4	Clear	Colourless	82	N/A	N/A	72.98	3	0.49	neg	No
5	N/A	N/A	N/A	N/A	N/A	N/A	N/A	N/A	N/A	No
6	Clear	Colourless	115	114	N/A	N/A	3.1	1.01	neg	No
7	Clear	Colourless	28	N/A	N/A	24	3	0.61	neg	No
8	Clear	Colourless	41	N/A	N/A	35	3.2	0.42	neg	No
9 (Case #3)	N/A	N/A	N/A	N/A	N/A	N/A	N/A	N/A	N/A	Yes
10 (Case #2)	Blurred	Light pink	394	18	376	N/A	2.9	2.49	neg	Yes
11	Clear	Colourless	89	36	53	N/A	7.6	1.01	neg	No
12	Clear	Colourless	12	11	1	N/A	3.4	0.9	neg	No
13	N/A	N/A	N/A	N/A	N/A	N/A	N/A	N/A	N/A	No
14	Blurred	Colourless	324	5	319	N/A	3.5	0.82	neg	No
15 (Case #1)	Clear	Colourless	65	N/A	N/A	N/A	N/A	0.84	neg	Yes
					Legend
					Appearance	Cerebrospinal fluid appearance at the moment of patient hospitalization (ref. Clear)
					Colour	Cerebrospinal fluid colour at the moment of patient hospitalization (ref. Colourless)
					White blood cell count (x10 6)	Number of white blood cells in cerebrospinal fluid at the moment of patient hospitalization (ref. < 5 cells)
					Granulocytes (x10 6)	Number of granulocytes in cerebrospinal fluid at the moment of patient hospitalization
					Lymphocytes (x10 6)	Number of lymphocytes in cerebrospinal fluid at the moment of patient hospitalization
					Monocytes (x10 6)	Number of monocytes in cerebrospinal fluid at the moment of patient hospitalization
					Glucose	Glucose level in cerebrospinal fluid at the moment of patient hospitalization (ref. 2.7-3.5 mmol/L)
					Proteins	Protein level in cerebrospinal fluid at the moment of patient hospitalization (ref. 0.18 - 0.58 g/L)
					Bacterial presence	Detecton of bacteria after inoculation of cerebrospinal fluid in bacteria growth media
					N/A	Data not available in patient epicrisis
