# Supplementary material for: Unexpected TBEV Seropositivity in Serbian Patients Who Recovered from Viral Meningitis and Encephalitis
Source: Pathogens. 2022 Mar 17;11(3):371. doi: 10.3390/pathogens11030371 (PMC8951648; doi:10.3390/pathogens11030371)
Supplement: Supplementary file 1 [file pathogens-11-00371-s001.zip › Supplementary Table S2.xlsx]

## Sheet: Sheet1
Patient code	Residency	Municipality	District	Gender	Age (years)	Category	Hospitalisation period	Hosptalisation time (days)	Chief complaints	Comorbidities	CSF	anti-WNV IgM serum	anti-WNV IgG serum	anti-WNV IgM CSF	anti-WNV IgG CSF	WNV RNA in CSF	anti-TBEV IgG in serum
1	Novi Sad city	Novi Sad	South Bačka District	M	58	adult	3.12 - 14.12.	9	disorganized speech, altered behaviour	not reported	clear	not analysed	not analysed	not analysed	not analysed	not analysed	not detected
2	Novi Sad city	Novi Sad	South Bačka District	M	32	adult	5.8 - 9.8.	4	vomiting, headache, rash	not reported	clear	negative	negative	negative	negative	not analysed	not detected
3	Novi Sad city	Novi Sad	South Bačka District	M	34	adult	30.9 - 15.10.	16	vomiting, headache, anxiety, desorientation	not reported	clear	negative	negative	negative	negative	not analysed	not detected
4	Petrovaradin	Novi Sad	South Bačka District	F	31	adult	31.7 - 13.8.	14	fever, headache	not reported	clear	negative	negative	not analysed	not analysed	negative	not detected
5	Tovariševo	Bačka Palanka	South Bačka District	F	32	adult	4.1 - 5.1.	1	tinitus, headache, photophobia	microspherocytosis	clear	not analysed	not analysed	not analysed	not analysed	not analysed	not detected
6	Novi Sad city	Novi Sad	South Bačka District	F	36	adult	22.4 - 9.5.	13	headache, vomiting, desorientation, tingling sensation in the left hand and left hand weakness	not reported	clear	not analysed	not analysed	not analysed	not analysed	not analysed	not detected
7	Novi Sad city	Novi Sad	South Bačka District	F	27	adult	17.7 - 26.7.	11	headache, vomiting, fever	epilepsy	clear	not analysed	not analysed	not analysed	not analysed	not analysed	not detected
8 (Case #3)	Novi Sad city	Novi Sad	South Bačka District	M	14	teenager	23.2 - 26.2.	3	intermitent headaches	pyelonephritis	clear	not analysed	not analysed	not analysed	not analysed	not analysed	detected
9 (Case #2)	Temerin town	Temerin	South Bačka District	M	46	adult	2.6 - 14.6.	12	headache, nausea, fever	hyperlipoproteinemia	blurred	not analysed	not analysed	not analysed	not analysed	not analysed	detected
10	Veternik	Novi Sad	South Bačka District	M	21	adult	14.1 - 23.1.	9	headache, vomiting, fever, joint pain	not reported	clear	not analysed	not analysed	not analysed	not analysed	not analysed	not detected
11	Savino Selo	Vrbas	South Bačka District	M	54	adult	28.2 - 16.3.	17	fever, headache, dizziness, fatigue	not reported	clear	not analysed	not analysed	not analysed	not analysed	not analysed	not detected
12	Subotica town	Subotica	North Bačka District	M	43	adult	12.9 - 30.9.	18	fever, short term consciousness loss, headache, disorganized speech	hypertension	clear	not analysed	not analysed	not analysed	not analysed	negative	not detected
13	Zrenjanin town	Zrenjanin	Central Banat District	F	30	adult	15.11 - 26.11.	11	tingling sensation in the hands, feet and tongue, intermitent headaches	hypercholesterolemia	blurred	not analysed	not analysed	not analysed	not analysed	not analysed	not detected
14	Novi Sad city	Novi Sad	South Bačka District	F	36	adult	22.4 - 9.5.	17	headache, vomiting, disorientation, tingling sensation in the left hand and left hand weakness	not reported	clear	not analysed	not analysed	not analysed	not analysed	not analysed	not detected
15 (Case #1)	Temerin town	Temerin	South Bačka District	M	43	adult	16.8 - 31.8.	15	fatigue, headache, fever	not reported	clear	negative	negative	negative	negative	not analysed	detected
								Legend
								CSF	Cerebrospinal fluid
								anti-WNV IgM serum	Presence of IgM reactive with WNV in patient serum
								anti-WNV IgG serum	Presence of IgG reactive with WNV in patient serum
								anti-WNV IgM CSF	Presence of IgM reactive with WNV in patient CSF
								anti-WNV IgG CSF	Presence of IgG reactive with WNV in patient CSF
								WNV RNA in CSF	Presence of WNV genetic matherial in patient CSF
								anti-TBEV IgG in serum	Presence of IgG reactive with TBEVin patient serum
